# Supplementary material for: α1A Adrenoreceptor blockade attenuates myocardial infarction by modulating the integrin-linked kinase/TGF-β/Smad signaling pathways
Source: BMC Cardiovasc Disord. 2023 Mar 24;23:153. doi: 10.1186/s12872-023-03188-w (PMC10037904; doi:10.1186/s12872-023-03188-w)
Supplement: Supplementary file 1 — Additional file 1. [file 12872_2023_3188_MOESM1_ESM.zip]

Archive with 11 entries (11 files):
- 1-original data for figure no. 6. Effect of tamsulosin on collagen III expression in MI induced by ISO. pptx.pdf
- 2-original data for figure no. 6. Effect of tamsulosin on collagen III expression in MI induced by ISO. pptx.pdf
- Original data for Figure 4.Tamsulosin modulates the beta-actin protein expression level in cardiomyocytes after MI.pdf
- original data for Figure no. 2. The effect of tamsulosin on ISO-induced increasing in CK-MB levels compared to the ISO-only and control groups.xlsx
- original data for figure no. 4. Tamsulosin modulates ILK protein expression levels in cardiomyocyte after MI. .pdf
- original data for figure no. 5. Histological Photomicrographs of rats heart sections stained with H & E (scale bar 10 μm). pptx.pdf
- original data for figure no. 7. The effect of tamsulosin on Smad 2 3 expression in the myocardial infarcts of ISO-treated rats.pdf
- Original data for Figure no.3. The effect of tamsulosin on ISO-induced increases TGF-ß levels. pdf.xlsx
- Original data for Figure no.4. statistcal of Tamsulosin modulates ILK protein expression levels in cardiomyocyte after MI. .xlsx
- Original data for Table no. 1. a1A Receptor blockade attenuates body weight, heart weight and relative Heart weight index in rats with ISO-induced MI..xlsx
- original data for Table no. 2. The effects of tamsulosin on cardiac tissue oxidative stress biomarkers in rats pre-treated with isoproterenol (ISO) and control rats.pdf.xlsx
