# Supplementary material for: α1A Adrenoreceptor blockade attenuates myocardial infarction by modulating the integrin-linked kinase/TGF-β/Smad signaling pathways
Source: BMC Cardiovasc Disord. 2023 Mar 24;23:153. doi: 10.1186/s12872-023-03188-w (PMC10037904; doi:10.1186/s12872-023-03188-w)
Supplement: Supplementary file 1 — Additional file 1. [file 12872_2023_3188_MOESM1_ESM.zip › original data for Figure no. 2. The effect of tamsulosin on ISO-induced increasing in CK-MB levels compared to the ISO-only and control groups.xlsx]

## Sheet: CK-MB
Original source data for Figure no. 1			CK-MB (U/L)
	Control	ISO	Tam	Tam + ISO
Rat No. 1	8.57102	8.62558	3.36087	2.72696
Rat No. 2	2.94172	7.536	5.25855	4.88037
Rat No. 3	2.83432	6.55819	4.17909	3.04915
Rat No. 4	4.88037	7.26412	4.07133	2.56061
Rat No. 5	5.42075	6.28704	4.15215	4.88037
Rat No. 6	2.72696	7.536	5.7995	5.47483
