# Supplementary material for: α1A Adrenoreceptor blockade attenuates myocardial infarction by modulating the integrin-linked kinase/TGF-β/Smad signaling pathways
Source: BMC Cardiovasc Disord. 2023 Mar 24;23:153. doi: 10.1186/s12872-023-03188-w (PMC10037904; doi:10.1186/s12872-023-03188-w)
Supplement: Supplementary file 1 — Additional file 1. [file 12872_2023_3188_MOESM1_ESM.zip › Original data for Figure no.3. The effect of tamsulosin on ISO-induced increases TGF-ß levels. pdf.xlsx]

## Sheet: Sheet1
Original source data for Figure no. 2			TGF-b (pg/ml)
	Control Group	ISO Group	Tamsulosin Group	ISO + Tamsulosin Group
Rat No. 1	5.54	19.34	5.54	5.54
Rat No. 2	5.14	8.44	7.84	5.54
Rat No. 3	5.44	6.04	5.04	5.539
Rat No. 4	5.44	8.84	5.54	5.54
Rat No. 5	5.54	12.94	5.04	7.54
Rat No. 6	5.44	6.24	6.24	6.539
