# Supplementary material for: α1A Adrenoreceptor blockade attenuates myocardial infarction by modulating the integrin-linked kinase/TGF-β/Smad signaling pathways
Source: BMC Cardiovasc Disord. 2023 Mar 24;23:153. doi: 10.1186/s12872-023-03188-w (PMC10037904; doi:10.1186/s12872-023-03188-w)
Supplement: Supplementary file 1 — Additional file 1. [file 12872_2023_3188_MOESM1_ESM.zip › Original data for Figure no.4. statistcal of Tamsulosin modulates ILK protein expression levels in cardiomyocyte after MI. .xlsx]

## Sheet: Original source data for ILK
Original source data for Figure no. 4			ILK (Fold of induction)
	Control Group	ISO Group	Tamsulosin Group	ISO + Tamsulosin Group
Rat No. 1	1	0.529412	0.9638	1.02805
Rat No. 2	1	0.52942	0.9638	1.02805
Rat No. 3	1	0.53742	0.9838	1.01854
Rat No. 4	1	0.529619	0.90401	1.029
Rat No. 5	1	0.52929	0.9593	1.02051
Rat No. 6	1	0.52942	0.9639	1.0285

## Sheet: Original source data for Beta a
Original source data for Figure no. 4			Beta - Actin (Fold of induction)
	Control Group	ISO Group	Tamsulosin Group	ISO + Tamsulosin Group
Rat No. 1	1	1	1	1.1
Rat No. 2	1	1	1	1.01
Rat No. 3	1	1	1	1
Rat No. 4	1	1	1	1.01
Rat No. 5	1	1	1	1
Rat No. 6	1	1	1	1
