# Supplementary material for: α1A Adrenoreceptor blockade attenuates myocardial infarction by modulating the integrin-linked kinase/TGF-β/Smad signaling pathways
Source: BMC Cardiovasc Disord. 2023 Mar 24;23:153. doi: 10.1186/s12872-023-03188-w (PMC10037904; doi:10.1186/s12872-023-03188-w)
Supplement: Supplementary file 1 — Additional file 1. [file 12872_2023_3188_MOESM1_ESM.zip › Original data for Table no. 1. a1A Receptor blockade attenuates body weight, heart weight and relative Heart weight index in rats with ISO-induced MI..xlsx]

## Sheet: Initial BW
Original source data for Table no. 1			Initial Body Weight (g)
	Control Group	ISO Group	Tamsulosin Group	ISO + Tamsulosin Group
Rat No. 1	138	300	160	270
Rat No. 2	142	263	161	251
Rat No. 3	137	254	263	186
Rat No. 4	146	256	165	173
Rat No. 5	131	262	263	182
Rat No. 6	145	270	261	184
Original source data for Table no. 1			Final Body Weight (g)
	Control Group	ISO Group	Tamsulosin Group	ISO + Tamsulosin Group
Rat No. 1	268	280	279	245
Rat No. 2	250	205	274	205
Rat No. 3	275	258	255	380
Rat No. 4	268	285	258	248
Rat No. 5	315	208	250	209
Rat No. 6	265	186	275	384
Original source data for Table no. 1			Heart Weight (g)
	Control Group	ISO Group	Tamsulosin Group	ISO + Tamsulosin Group
Rat No. 1	0.92	1.12	0.95	1.03
Rat No. 2	0.81	1.2	0.86	1.09
Rat No. 3	1.05	1.28	0.89	1.1
Rat No. 4	1.03	1.24	0.92	0.89
Rat No. 5	0.85	1.25	0.94	0.84
Rat No. 6	1.05	1.26	0.92	1.05
Original source data for Table no. 1			Heart weight to Body weight Ratio (mg/g)
Heart	Control Group	ISO Group	Tamsulosin Group	ISO + Tamsulosin Group
Rat No. 1	0.34	0.4	0.34	0.42
Rat No. 2	0.32	0.59	0.35	0.63
Rat No. 3	0.38	0.5	0.35	0.29
Rat No. 4	0.38	0.44	0.36	0.36
Rat No. 5	0.27	0.6	0.31	0.4
Rat No. 6	0.4	0.51	0.46	0.48
