# Supplementary material for: α1A Adrenoreceptor blockade attenuates myocardial infarction by modulating the integrin-linked kinase/TGF-β/Smad signaling pathways
Source: BMC Cardiovasc Disord. 2023 Mar 24;23:153. doi: 10.1186/s12872-023-03188-w (PMC10037904; doi:10.1186/s12872-023-03188-w)
Supplement: Supplementary file 1 — Additional file 1. [file 12872_2023_3188_MOESM1_ESM.zip › original data for Table no. 2. The effects of tamsulosin on cardiac tissue oxidative stress biomarkers in rats pre-treated with isoproterenol (ISO) and control rats.pdf.xlsx]

## Sheet: Oxidative Stress
Original source data for Table no. 2			LPO ( nmol/mg protein)
Heart	Control Group	ISO Group	Tamsulosin Group	ISO + Tamsulosin Group
Rat No. 1	46.75	51.75	39	39.25
Rat No. 2	42.75	66	82.5	46
Rat No. 3	49	71	55	61.5
Rat No. 4	25.75	56.75	51	39
Rat No. 5	45.75	96.25	36.75	12.75
Rat No. 6	39.75	83	51.5	26.5
Original source data for Table no. 2			GSH ( nmol/mg protein)
Heart	Control Group	ISO Group	Tamsulosin Group	ISO + Tamsulosin Group
Rat No. 1	9.1	1.7	6.85	11.9
Rat No. 2	12.75	4.85	14	11.3
Rat No. 3	1.55	2.75	7.65	16.3
Rat No. 4	12.8	5.4	10.25	8.9
Rat No. 5	12.25	3.5	12.3	10.05
Rat No. 6	10.15	10.55	9.45	9.85
Original source data for Table no. 2			SOD ( U/mg protein)
Heart	Control Group	ISO Group	Tamsulosin Group	ISO + Tamsulosin Group
Rat No. 1	1.86	0.53	6.66	1.93
Rat No. 2	5.26	0.67	2.26	8.39
Rat No. 3	5.19	0.07	8.59	3.2
Rat No. 4	7.99	1.33	5.79	8.59
Rat No. 5	7.99	0.13	1.8	1.46
Rat No. 6	0.93	0.8	6.79	1.8
